# Supplementary material for: Transcriptional Regulation of Cysteine and Methionine Metabolism in Lactobacillus paracasei FAM18149
Source: Front Microbiol. 2018 Jun 11;9:1261. doi: 10.3389/fmicb.2018.01261 (PMC6004538; doi:10.3389/fmicb.2018.01261)
Supplement: Supplementary file 4 [file Table_4.XLSX]

## Sheet: Tabelle1
Table S4 Genes that were significantly differentially expressed in Lactobacillus paracasei FAM18149 (adjusted p-value < 0.05).
Locus tag	Gene description / Function	Gene	Protein acc. no. (RefSeq)	Mean read counts	Induction CDM-C vs CDM-M	Adjusted
					Fold change (log2)	p-value
FAM18149p_00460	membrane associated subtilisin-like serine protease	prtP	WP_016386181	271.439	-0.532145	0.0359902
FAM18149p_00525	MULTISPECIES: homoserine O-succinyltransferase	cysE	WP_003601291	325.844	-1.16269	4.14305e-08
FAM18149p_00530	cysteine synthase	cysK	WP_003601293	407.621	-1.10149	1.4648e-09
FAM18149p_00555	hypothetical protein		n.a.	125.547	0.658665	0.043561
FAM18149p_00570	transcriptional regulator		WP_016363722 (99% identity)	51.5658	1.11715	0.00164478
FAM18149p_00575	phage antirepressor		WP_016373253 (99% identity)	78.9154	1.06064	0.000402684
FAM18149p_00585	hypothetical protein		WP_003661433	39.3729	0.925237	0.0124463
FAM18149p_00625	DNA helicase		WP_050893596 (98% identity)	53.9121	1.02447	0.00154856
FAM18149p_00645	MULTISPECIES: hypothetical protein		WP_025013952 (98% identity)	32.0977	0.925752	0.0285484
FAM18149p_00675	phage endonuclease		WP_019897170 (92% identity)	23.9165	0.888533	0.0494781
FAM18149p_00695	hypothetical protein		n.a.	92.6429	1.04387	0.000209595
FAM18149p_00700	MULTISPECIES: hypothetical protein		WP_003572621	32.0336	0.875903	0.0359902
FAM18149p_00720	MULTISPECIES: hypothetical protein		WP_003572621	17.0308	1.01917	0.0246563
FAM18149p_00725	terminase		WP_032798756 (99% identity)	70.5953	1.02837	0.000409476
FAM18149p_00730	phage-associated portal protein		WP_003603954 (99% identity)	49.7334	0.813743	0.0348256
FAM18149p_00735	Clp protease		WP_003594439 (99% identity)	69.979	0.791372	0.0165413
FAM18149p_00740	phage capsid protein		WP_003603958 (99% identity)	113.485	0.844041	0.00531832
FAM18149p_00765	phage major tail protein		WP_003603966 (99% identity)	29.1979	0.961228	0.0236631
FAM18149p_00775	MULTISPECIES: phage tail tape measure protein		WP_039638797 (98% identity)	22.8863	0.937364	0.0359902
FAM18149p_00780	phage tail tape measure protein		WP_016385350 (98% identity)	134.277	1.26832	1.16995e-07
FAM18149p_00785	hypothetical protein		n.a.	55.5867	0.816793	0.0404398
FAM18149p_00815	1,4-beta-N-acetylmuramidase		WP_025376237 (96% identity)	42.5706	0.825897	0.0404398
FAM18149p_00830	Cystathionine gamma-lyase	metC	WP_003601307	39.4116	1.54119	5.68733e-07
FAM18149p_00835	MULTISPECIES: amino acid ABC transporter substrate-binding protein	yckK	WP_003563521	36.2292	1.27895	0.000260925
FAM18149p_00930	MULTISPECIES: 5,10-methylenetetrahydrofolate reductase	metF	WP_003601327	96.0142	2.16033	5.47577e-19
FAM18149p_00935	MULTISPECIES: 5-methyltetrahydropteroyltriglutamate--homocysteine S-methyltransferase	metE	WP_003601328	334.573	2.47159	3.96085e-36
FAM18149p_01340	Periplasmic-binding component of an ABC superfamily transporter		WP_003601449	678.832	0.490787	0.046457
FAM18149p_01620	MULTISPECIES: vitamin-B12 independent methionine synthase	yxjH	WP_003601523	74.4953	1.28965	3.9266e-07
FAM18149p_01660	MULTISPECIES: alcohol dehydrogenase	adhE	WP_003601531	109.106	1.06716	0.00047273
FAM18149p_02265	Tec protein		WP_003593162.1	53.8254	0.823408	0.0476952
FAM18149p_02365	terminase		WP_049176524 (99% identity)	91.0508	0.837723	0.0230811
FAM18149p_02370	Portal protein, phage associated		WP_020751509	86.1576	0.820142	0.0328675
FAM18149p_02375	MULTISPECIES: Clp protease		WP_012491252 (99% identity)	44.5691	0.867155	0.0313319
FAM18149p_02380	phage capsid protein		WP_012491329/ WP_014566753 (99% identity)	108.225	0.847303	0.0217648
FAM18149p_02410	tail protein		WP_049176529 (99% identity)	100.366	1.04297	0.00164478
FAM18149p_02420	phage tail length tape measure protein		WP_045137185 (98% identity)	113.665	1.04344	0.00112309
FAM18149p_03900	hypothetical protein		WP_032789672 (95% identity)	38.86	0.857107	0.0313319
FAM18149p_03915	hypothetical protein		WP_003578735 (99% identity)	117.942	0.716808	0.0169658
FAM18149p_04120	MULTISPECIES: ABC transporter substrate-binding protein	metQ2	WP_003569974	148.129	1.18843	5.42323e-08
FAM18149p_04125	MULTISPECIES: ATP-binding protein of an ABC superfamily methionine transporter	metN	WP_003602044	204.41	1.13362	9.9209e-08
FAM18149p_04130	MULTISPECIES: ABC transporter permease	metP	WP_003565000	64.9282	1.01348	0.00078673
FAM18149p_04630	probable tRNA (5-methylaminomethyl-2-thiouridylate)-methyltransferase		CAQ66604	152.094	-1.38501	1.16491e-10
FAM18149p_06580	phenylalanine--tRNA ligase subunit beta	pheT	WP_016386084 (99% identity)	213.975	-0.652132	0.0114356
FAM18149p_07740	MULTISPECIES: minor capsid protein E		WP_016385855 (99% identity)	66.9326	-0.730896	0.0424398
FAM18149p_08385	MULTISPECIES: oligopeptide transport ATP-binding protein	oppF	WP_003600657	167.933	-0.579872	0.046457
FAM18149p_08505	MULTISPECIES: hypothetical protein		WP_003566744	370.919	-0.703058	0.0146771
FAM18149p_08510	MULTISPECIES: hypothetical protein		WP_016368733	553.137	-0.802109	0.00215649
FAM18149p_11110	aminotransferase	aspB	WP_003600064	222.253	-0.708944	0.00975164
FAM18149p_11875	MULTISPECIES: tRNA uridine 5-carboxymethylaminomethyl modification protein	mnmG/ gidA	WP_003572790	179.895	-0.85097	0.00078673
FAM18149p_14340	MULTISPECIES: polar amino acid ABC transporter inner membrane subunit	glnP2	WP_003645001	66.119	-2.46229	1.55763e-19
FAM18149p_14345	MULTISPECIES: amino acid ABC transporter permease	glnM2	WP_011669022	43.933	-2.53285	3.46011e-17
FAM18149p_14350	MULTISPECIES: polar amino acid transport system ATP-binding protein	artM2	WP_003645003	57.5453	-2.64327	1.54147e-21
FAM18149p_14355	MULTISPECIES: amino acid ABC transporter substrate-binding protein	glnH4	WP_011669024	211.74	-2.86328	1.61238e-33
FAM18149p_14375	MULTISPECIES: pyridoxine 5'-phosphate oxidase		WP_003563273.1	63.205	-0.767673	0.0357036
FAM18149p_14380	MULTISPECIES: hypothetical protein		WP_003563277	43.1419	-0.919129	0.0230811
FAM18149p_14395	MULTISPECIES: resolvase		WP_003601979.1	88.2777	-0.660052	0.0457898
FAM18149p_14630	MULTISPECIES: hypothetical protein		WP_011017209	164.282	-0.720158	0.00801267
FAM18149p_14655	serine acetyltransferase	cysE2	WP_016386332	45.2753	-2.87779	1.9729e-22
FAM18149p_14660	MULTISPECIES: cystathionine beta-lyase /cystathionine gamma-lyase	ctl1	WP_003586331/ WP_003603807	180.333	-3.21163	8.29603e-42
FAM18149p_14665	MULTISPECIES: cystathionine beta-synthase	cysK2	WP_003603806 (99% identity)	78.9852	-3.11018	5.20524e-34
n.a. = not applicable; identity was below 90% and/or not related to L. paracasei
Genes associated with metabolism of sulfur-containing amino acid or transport (N=18) are shaded in yellow. Other metabolic genes (N=7) are shaded in gray.
